# Supplementary material for: GDF-15 Inhibits ADP-Induced Human Platelet Aggregation through the GFRAL/RET Signaling Complex
Source: Biomolecules. 2023 Dec 27;14(1):38. doi: 10.3390/biom14010038 (PMC10813690; doi:10.3390/biom14010038)
Supplement: Supplementary file 1 [file biomolecules-14-00038-s001.zip]

Archive with 1 entries (1 files):
- biomolecules-2723732-supplementary.pdf
